# Supplementary material for: convertibleCARs: A chimeric antigen receptor system for flexible control of activity and antigen targeting
Source: Commun Biol. 2020 Jun 9;3:296. doi: 10.1038/s42003-020-1021-2 (PMC7283332; doi:10.1038/s42003-020-1021-2)
Supplement: Supplementary file 3 — Supplementary Data 1 [file 42003_2020_1021_MOESM3_ESM.xlsx]

## Sheet: Fig3A
	Cytokine released (pg/mL)
[MicAbody], pM	Rituximab (IL-2)			Rituximab-U2S3 (IL-2)			Trastuzumab-U2S3 (IL-2)			Rituximab (IFNg)			Rituximab-U2S3 (IFNg)			Trastuzumab-U2S3 (IFNg)
0	-108.523	86.735	-92.7525	-80.095	-53.12	20.1275	37.5575	217.045	212.273	-90	-83.225	-85.15	0.1	89.225	36.925	45.625	73.725	42.725
6.4	-83.2075	-64.1175	-37.1425	730.192	919.225	811.117	62.8725	158.322	220.157	-121	221	-70.625	4628.32	5257.12	5148.6	50.475	65.975	48.55
32	34.445	-119.728	-132.385	5972.47	6663.45	6293.27	72.4175	131.347	174.093	-121	-117.125	-84.2	11774.6	11722.3	11534.3	20.45	37.875	56.3
160	-11.62	-32.37	-68.89	11055.8	11651.5	11224.3	170.98	259.998	398.192	-81.275	-87.1	-90.975	13994.2	14253	14356.6	79.55	101.825	79.55
800	-76.775	-102.298	-184.883	9821.6	10220.2	9559.52	204.387	193.183	221.817	-118.1	-113.25	-118.1	14517.5	15144.3	14566.9	50.475	102.8	44.675
4000	37.5575	-24.485	-137.158	10125	9861.23	9786.53	144.005	213.933	232.815	-74.5	-78.375	-92.9	14254.9	14384.7	14480.6	85.35	129.925	71.8
20000	-7.055	51.875	-32.37	10204.4	9391.03	10128.1	242.36	253.565	472.892	-101.625	-69.65	-59	14138.6	13724	14161.9	50.475	98.925	114.425

## Sheet: Fig3B
[MIC-AF647] nM	MFI
0.195313	46.5
0.390625	74.8
0.78125	122
1.5625	155
3.125	175
6.25	175
12.5	190
25	187
50	182
100	192
200	194

## Sheet: Fig3C
Calcein-release cytotoxicity assay - pre-arming to different MicAbody densities
	Assay Layout:
																			RAW			Subtracted			Normalized(%)
			1	2	3	4	5	6	7	8	9	10	11	12				Conditions/Treatments
		A	Min			Min			Min			Min							AVG	STDEV		AVG	Error		AVG	Error
		B	Max			Max			Max			Max					5nM	Min	330.761	2.91836		0
		C	Lo			Lo			Lo			Lo						Max	1662.99	13.5986		1332.23	13.9082		100	1.47642
		D	Hi			Hi			Hi			Hi						Lo	510.746	8.08761		179.985	8.59804		13.5101	0.66062
		E	Min			Min			Min			Min						Hi	768.9	1.64589		438.139	3.35049		32.8877	0.425598
		F	Max			Max			Max			Max					0.0625nM	Min	324.454	3.58029		0
		G	Lo			Lo			Lo			Lo						Max	1618.07	20.2583		1293.62	20.5723		100	2.24901
		H	Hi			Hi			Hi			Hi						Lo	479.796	6.10682		155.343	7.07896		12.0084	0.579586
																		Hi	788.789	17.9233		464.335	18.2774		35.8943	1.52384
																	0.5nM	Min	338.523	1.21187		0
																		Max	1653.93	14.2752		1315.41	14.3265		100	1.54026
		A	Min			Min			Min			Min						Lo	508.921	25.9143		170.398	25.9426		12.954	1.97725
		B	Max			Max			Max			Max						Hi	757.213	15.5067		418.69	15.554		31.8297	1.23221
		C	Lo			Lo			Lo			Lo					0.0313nM	Min	321.842	4.35691		0
		D	Hi			Hi			Hi			Hi						Max	1637.99	38.7726		1316.15	39.0166		100	4.19238
		E	Min			Min			Min			Min						Lo	441.889	3.66803		120.047	5.69536		9.12111	0.510262
		F	Max			Max			Max			Max						Hi	741.026	14.7428		419.184	15.3732		31.8493	1.50192
		G	Lo			Lo			Lo			Lo					0.25nM	Min	340.354	3.90615		0
		H	Hi			Hi			Hi			Hi						Max	1659.28	9.16045		1318.92	9.95851		100	1.0678
																		Lo	493.91	27.825		153.556	28.0979		11.6425	2.13218
	Raw Data:		1	2	3	4	5	6	7	8	9	10	11	12				Hi	773.632	3.50812		433.279	5.25022		32.851	0.469024
		A	334.398	327.253	330.632	340.128	338.241	337.2	341.828	335.006	344.227	323.748	331.637	329.544			0.0156nM	Min	319.681	2.97898		0
		B	1662.35	1679.96	1646.66	1636.89	1671.82	1653.08	1649.23	1657.21	1671.38	1663.88	1672.49	1765.59				Max	1690.23	43.3488		1370.55	43.451		100	4.48354
		C	520.174	511.639	500.424	533.642	473.13	519.99	524.878	457.4	499.451	437.574	457.239	444.151				Lo	421.225	12.4683		101.544	12.8193		7.40901	0.964382
		D	768.789	770.969	766.942	775.573	737.647	758.419	776.932	775.191	768.774	761.282	752.898	774.947				Hi	665.151	17.3255		345.469	17.5797		25.2067	1.51125
		E	329.133	320.439	323.789	325.82	315.778	323.928	315.661	320.601	322.782	322.93	328.409	335.911			0.125nM	Min	328.31	3.33684		0
		F	1645.24	1612.37	1596.61	1616.05	1692.48	1605.43	1629.14	1716.31	1725.24	1706.8	1721.28	1751.55				Max	1700.65	46.0505		1372.34	46.1713		100	4.75799
		G	482.074	485.872	471.443	446.968	440.263	438.436	404.216	425.705	433.755	399.387	422.293	435.814				Lo	446.321	8.17357		118.012	8.82846		8.59928	0.705375
		H	811.214	787.808	767.344	742.727	758.171	722.179	648.615	657.76	689.077	608.537	612.879	641.556				Hi	763.042	9.08712		434.733	9.68041		31.6781	1.27807
																	0.0078nM	Min	329.083	5.32088		0
																		Max	1726.54	18.6476		1397.46	19.3918		100	1.96244
			1	2	3	4	5	6	7	8	9	10	11	12				Lo	419.165	15.0349		90.0813	15.9486		6.44609	1.14476
		A	383.277	368.724	369.168													Hi	620.991	14.6495		291.907	15.5859		20.8885	1.15235
		B	1686.11	1765.85	1742.91												0nM	Min	373.723	6.75813		0
		C	390.305	379.119	340.384													Max	1731.63	33.5186		1357.9	34.1932		100	3.56111
		D	400.837	405.208	395.033													Lo	369.936	21.3896		-3.787	22.4318		-0.278886	-1.65196
		E																Hi	400.359	4.16764		26.6363	7.93987		1.96158	0.586798
		F
		G
		H

## Sheet: Fig3D
Calcein-release cytotoxicity assay - dual targeting																			RAW			Subtracted			Normalized(%)
			1	2	3	4	5	6	7	8	9	10	11	12				Conditions/Treatments
Ramos		A	Min			Min			Min			Min							AVG	STDEV		AVG	Error		AVG	Error
		B	Max			Max			Max			Max					Ramos u.t.	Min	531.963	0.695788		0
		C	Lo			Lo Ritux 10nM pre			Lo Trast 10nM pre			Lo R:T 5:5 pre						Max	2201.84	14.4035		1669.87	14.4203		100	1.22126
		D	Hi			Hi Ritux 10nM pre			Hi Trast 10nM pre			Hi R:T 5:5 pre						Lo	522.508	8.59015		-9.455	8.61829		-0.56621	-0.516127
		E	Lo			Lo Ritux 5nM pre			Lo Trast 5nM pre			Lo R:T 2.5:2.5 pre						Hi	535.331	4.66352		3.36833	4.71514		0.201712	0.282371
		F	Hi			Hi Ritux 5nM pre			Hi Trast 5nM pre			Hi R:T 2.5:2.5 pre						Lo	528.835	4.66773		-3.12733	4.71931		-0.18728	-0.282619
		G	Lo			Lo Ritux 10nM			Lo Trast 10nM			Lo R:T 2.5:2.5						Hi	541.101	6.22309		9.138	6.26187		0.547227	0.37502
		H	Hi			Hi Ritux 10nM			Hi Trast 10nM			Hi R:T 2.5:2.5						Lo	520.621	10.8405		-11.342	10.8628		-0.679213	-0.650544
																		Hi	551.179	7.81388		19.216	7.8448		1.15075	0.469889
																	Ramos w/ Ritux	Min	525.433	8.08499		0
			1	2	3	4	5	6	7	8	9	10	11	12				Max	2248.65	18.1639		1723.22	19.882		100	1.63168
CT206-Her2		A	Min			Min			Min			Min						Lo Ritux 10nM pre	1431.3	8.7311		905.863	11.8995		52.5681	0.91908
		B	Max			Max			Max			Max						Hi Ritux 10nM pre	1972.91	28.2336		1447.47	29.3684		83.9982	1.96056
		C	Lo			Lo Ritux 10nM pre			Lo Trast 10nM pre			Lo R:T 5:5 pre						Lo Ritux 5nM pre	1439.95	30.1312		914.517	31.1971		53.0703	1.91114
		D	Hi			Hi Ritux 10nM pre			Hi Trast 10nM pre			Hi R:T 5:5 pre						Hi Ritux 5nM pre	2012.56	12.2085		1487.13	14.6429		86.2992	1.309
		E	Lo			Lo Ritux 5nM pre			Lo Trast 5nM pre			Lo R:T 2.5:2.5 pre						Lo Ritux 10nM	1261.53	19.8237		736.096	21.409		42.7163	1.33657
		F	Hi			Hi Ritux 5nM pre			Hi Trast 5nM pre			Hi R:T 2.5:2.5 pre						Hi Ritux 10nM	1975.55	35.1025		1450.12	36.0215		84.1517	2.30484
		G	Lo			Lo Ritux 10nM			Lo Trast 10nM			Lo R:T 2.5:2.5					Ramos w/ Trast	Min	538.365	3.02794		0
		H	Hi			Hi Ritux 10nM			Hi Trast 10nM			Hi R:T 2.5:2.5						Max	2130.06	88.175		1591.7	88.227		100	7.83892
																		Lo Trast 10nM pre	528.959	0.634647		-9.40633	3.09373		-0.590963	-0.197108
	Raw Data:		1	2	3	4	5	6	7	8	9	10	11	12				Hi Trast 10nM pre	541.845	14.5737		3.48033	14.8849		0.218656	0.935237
		A	531.184	531.831	532.873	516.232	535.912	524.155	535.421	542.53	537.144	545.505	540.843	569.619				Lo Trast 5nM pre	538.041	9.82606		-0.324333	10.282		-0.0203766	-0.645979
		B	2182.33	2206.51	2216.67	2272.68	2244.52	2228.76	2005.44	2196.15	2188.59	2173.83	2141.06	1871.19				Hi Trast 5nM pre	547.024	3.75535		8.65933	4.82401		0.544032	0.30457
		C	528.8	528.361	510.362	1442.97	1428.93	1421.98	528.3	528.76	529.816	1385.41	1381.73	1326.13				Lo Trast 10nM	540.112	12.4824		1.74667	12.8444		0.109736	0.806983
		D	539.823	537.267	528.903	2000.06	1984.68	1933.98	534.689	528.685	562.162	2031.38	1898.4	2049.32				Hi Trast 10nM	616.785	19.2266		78.4197	19.4636		4.9268	1.25294
		E	534.266	529.37	522.87	1419.61	1482.55	1417.69	547.883	524.624	541.615	1451.77	1362.45	1337.84			Ramos w/ Ritux+Trast	Min	551.989	12.6107		0
		F	549.672	535.086	538.544	2009.38	2028.85	1999.45	549.147	550.179	541.747	2038.43	1880.99	2038.85				Max	2062.03	135.603		1510.04	136.188		100	12.7546
		G	535.796	511.147	514.919	1276.67	1274.4	1233.53	544.731	552.557	523.047	1323.31	1240.01	1316.56				Lo R:T 5:5 pre	1364.42	27.1208		812.436	29.9094		53.8024	5.24105
		H	558.746	554.369	540.421	1979.02	2016.7	1930.93	595.273	641.943	613.138	1943.28	1949.11	2056.69				Hi R:T 5:5 pre	1993.03	67.3117		1441.04	68.4828		95.4311	9.72856
																		Lo R:T 2.5:2.5 pre	1384.02	48.9473		832.032	50.5457		55.1001	5.99162
																		Hi R:T 2.5:2.5 pre	1986.09	74.3159		1434.1	75.3783		94.9714	9.9138
			1	2	3	4	5	6	7	8	9	10	11	12				Lo R:T 2.5:2.5	1293.29	37.7775		741.303	39.8268		49.0918	5.15356
		A	618.036	597.347	601.642	600.819	669.143	625.409	601.954	598.836	613.705	607.634	607.066	612.494				Hi R:T 2.5:2.5	1983.03	52.1402		1431.04	53.6436		94.7684	9.2559
		B	2122.48	2183.32	2146.7	2123.35	2137.52	2095.69	2132.78	2170.54	2240.01	2230.57	2193.86	2227.36			CT206-Her2 u.t.	Min	605.675	8.91469		0
		C	589.832	583.417	580.766	567.77	578.51	554.605	1037.21	1079.99	1050.41	1020.41	1002.33	1007.38				Max	2150.83	25.0107		1545.16	26.5519		100	2.43018
		D	551.055	563.323	544.93	560.56	567.176	530.608	1618.12	1715.99	1687.05	1643.98	1566.25	1508.56				Lo	584.672	3.80602		-21.0033	9.69317		-1.3593	-0.62776
		E	586.99	591.48	589.266	579.252	576.309	602.225	1001.38	1049.06	1053.09	985.757	990.906	842.528				Hi	553.103	7.64724		-52.5723	11.7453		-3.40239	-0.762381
		F	568.926	565.497	552.765	549.094	576.565	571.354	1615.46	1637.02	1636.61	1640.05	1616.03	1543.72				Lo	589.245	1.83309		-16.4297	9.1012		-1.0633	-0.589298
		G	610.202	586.387	596.042	590.564	613.379	587.772	925.041	950.715	964.443	902.289	885.748	872.214				Hi	562.396	6.95254		-43.279	11.3053		-2.80094	-0.73324
		H	585.005	590.131	576.942	576.932	605.72	605.794	1493.2	1550.91	1544.01	1556.74	1503.29	1516.91				Lo	597.544	9.78025		-8.13133	13.2335		-0.526246	-0.856496
																		Hi	584.026	5.42871		-21.649	10.4376		-1.40109	-0.67593
																	CT206-Her2 w/ Ritux	Min	631.79	28.2558		0
																		Max	2118.86	17.3706		1487.07	33.1682		100	3.15432
																		Lo Ritux 10nM pre	566.962	9.7759		-64.8287	29.8991		-4.3595	-2.01296
																		Hi Ritux 10nM pre	552.781	15.9099		-79.009	32.427		-5.31308	-2.18382
																		Lo Ritux 5nM pre	585.929	11.5857		-45.8617	30.5388		-3.08404	-2.05478
																		Hi Ritux 5nM pre	565.671	11.9132		-66.1193	30.6645		-4.4463	-2.06447
																		Lo Ritux 10nM	597.238	11.47		-34.552	30.4951		-2.3235	-2.05134
																		Hi Ritux 10nM	596.149	13.5883		-35.6417	31.3533		-2.39678	-2.10908
																	CT206-Her2 w/ Trast	Min	604.832	6.40221		0
																		Max	2181.11	44.4113		1576.28	44.8704		100	4.02571
																		Lo Trast 10nM pre	1055.87	17.8872		451.041	18.9984		28.6143	1.4547
																		Hi Trast 10nM pre	1673.72	41.0519		1068.89	41.5481		67.8109	3.26707
																		Lo Trast 5nM pre	1034.51	23.4809		429.678	24.338		27.259	1.72803
																		Hi Trast 5nM pre	1629.7	10.0675		1024.87	11.9308		65.0181	1.9996
																		Lo Trast 10nM	946.733	16.3304		341.901	17.5405		21.6904	1.2726
																		Hi Trast 10nM	1529.37	25.733		924.54	26.5174		58.6533	2.37018
																	CT206-Her2 w/ Ritux+Trast	Min	609.065	2.43597		0
																		Max	2217.26	16.6008		1608.2	16.7786		100	1.47547
																		Lo R:T 5:5 pre	1010.04	7.61623		400.974	7.99631		24.9331	0.561157
																		Hi R:T 5:5 pre	1572.93	55.4851		963.866	55.5385		59.9345	3.50962
																		Lo R:T 2.5:2.5 pre	939.73	68.7646		330.666	68.8077		20.5612	4.28393
																		Hi R:T 2.5:2.5 pre	1599.93	40.9372		990.87	41.0096		61.6136	2.62981
																		Lo R:T 2.5:2.5	886.75	12.2985		277.686	12.5374		17.2669	0.800138
																		Hi R:T 2.5:2.5	1525.65	22.6794		916.583	22.8099		56.9944	1.53795

## Sheet: Fig4C_D_E
Total Flux (p/s) - bioluminescent imaging for tumor burden over course of study
	Control (tumor only)					5M UT					5M RITscFv					5M cCAR + Rit-U2S3					5M cCAR					15M UT					15M RITscFv					15M cCAR + Rit-U2S3
Day	1	2	3	4	5	1	2	3	4	5	1	2	3	4	5	1	2	3	4	5	1	2	3	4	5	1	2	3	4	5	1	2	3	4	5	1	2	3	4	5
2	1254000	2338000	1363000	1857000	2524000	1370000	1160000	1240000	1496000	2080000	1635000	2277000	1841000	957600	1602000	1303000	1331000	1955000	1315000	944600	837100	1574000	1816000	1274000	1394000	1153000	1148000	2273000	1625000	2685000	1045000	1373000	1141000	735000	1785000	660100	1206000	760400	720200	1021000
7	155000000	225000000	477000000	299000000	502000000	250000000	244000000	212000000	180000000	327000000	447900	470800	643700	446300	365400	7602000	4469000	7962000	3563000	4387000	44550000	450000000	123000000	90700000	106000000	33270000	71010000	92390000	71850000	105000000	357600	294300	212400	411300	370300	461800	1360000	890000	554900	1074000
14	23300000000	17600000000	22600000000	19900000000	21200000000	4440000000	7490000000	5790000000	12600000000	18900000000	155300	940900	301900	7843000	369500	11510000	19780000	41800000	1610000	5533000	6290000000	20100000000	21000000000	20700000000	9700000000	136000000	675000000	333000000	671000000	392000000	356000	277400	367300	1408000	339400	390800	323400	722700	320600	746800
21						10600000000	6110000000	7680000000	8890000000	10100000000	429200	371900	1817000	7702000	1236000	138000000	16030000	90980000	420800	213000000	23800000000	12100000000	17000000000	32000000000	19900000000	228000000	628000000	334000000	390000000	191000000	465200	404200	366700	522500	383800	499600	300800	398500	379500	1073000
28						1110000000	1480000000	255000000	1110000000	2300000000	494100	431900	380100	412900	429100	573600	369700	53200000	369300	846000000	7390000000	5230000000	2880000000	3170000000	2500000000	792000000	176000000	283000000	316000000	328000000	265300	285900	341000	342700	325900	397000	306500	332100	357800	391500

## Sheet: Fig4F
%CD3 positive cells detected in blood
	Control (tumor only)					5M UT					5M RITscFv					5M cCAR + Rit-U2S3					5M cCAR					15M UT					15M RITscFv					15M cCAR + Rit-U2S3
Days	1	2	3	4	5	1	2	3	4	5	1	2	3	4	5	1	2	3	4	5	1	2	3	4	5	1	2	3	4	5	1	2	3	4	5	1	2	3	4	5
7	1.26	0.018	0	0.023	0	10.8	8.96	11	6.76	8.57	12.7	8.775	13.7	9.34	9.78	3.61	2.32	3.37	4.59	2.94	3.67	3.285	3.38	3.46	6.09	26.5	20	31.2	19.7	22	24.7	19.3	18.4	10.3	16.6	11.8	13.1	16.1	14	13.4
14	0	0	0	0	0	24.3	19.8	21.7	19.6	15.9	1.97	0.974	0.709	1.72	2.66	30.8	33.2	52.4	23.1	23.6	1.47	5.89	1.92	3.32	1.7	25.6	35.3	30.3	25.8	44.8	9.71	7.35	2.42	7.41	3.6	11.6	5.66	10.4	6.82	20.4
21						69.6	52.5	71	65.4	69	0.419	0.105	0.182	0.769	1.13	7.2	9.55	14.2	4.9	2.12	34.9	54	59.6	51.9	32.4	15.6	23	25.6	17.9	33.1	3.84	2.42	1.64	0.678	3.91	3.46	0.722	1.47	0	3.69
28						50.1	42.6	61.1	48.7	30.8	0.711	0	2.06	1.19	3.57	0.75	0.787	4.4	0.765	2.3	28.1	31.2	36.8	25.7	38.3	14.8	23.8	11.5	6.06	14.4	1.67	9.23	1.95	0.198	6.06	1.18	0.443	2.1	2.06	60.4

## Sheet: Fig4G
% MicAbody+ (Fab'2+) of CD3+ cells
	Control (tumor only)					5M UT					5M RITscFv					5M cCAR + Rit-U2S3					5M cCAR					15M UT					15M RITscFv					15M cCAR + Rit-U2S3
Days	1	2	3	4	5	1	2	3	4	5	1	2	3	4	5	1	2	3	4	5	1	2	3	4	5	1	2	3	4	5	1	2	3	4	5	1	2	3	4	5
7	0	0	0	0	0	0	0	0	0	0	0	0	0.342	0	0	82.4	74.5	76.1	81.1	81	0	0	0.901	0	0.431	0.539	0.142	0.127	0.257	0.089	0.181	0.108	0.183	0.136	0.208	76.8	77.1	80.4	73.2	81.8
14	0	0	0	0	0	0	0	0.062	0	0	0	0	0	0	0	94.09	94.88	96.42	90.26	92.932	28.39	0	0	0	0	0	0	0	0	0	0	0	0	0	0	80.427	81.3	78.3	77.4	83.9
21						0.819	0.338	1.518	0.83	0.781	0	0	0	0	3.85	91.18	98.58	98.5	95.6	93.8	2.72	1.197	1.174	1.134	1.046	0.794	1.61	2.22	1.85	1.77	2.08	5.267	0	4.35	0	89.3	80	91.2	0	87.4
28						0.217	2.84	0.127	0.161	0.368	2.7	0	0	1.96	4.17	96.5	92.6	62.69	94.4	91.7	0.104	0.69	1.064	0	0	0	0.694	0.711	0.642	4.93	9.09	3.02	2.47	0	1.79	53.5	93.3	86.3	83.7	0.719

## Sheet: Fig5B
Tumor volumes (mm3)
	Vehicle					35M prearmed cCAR					7M cCAR + Rit-S3					35M cCAR + Rit-S3					7M cCAR
Days	1	2	3	4	5	1	2	3	4	5	1	2	3	4	5	1	2	3	4	5	1	2	3	4	5
0	0	0	0	0	0	0	0	0	0	0	0	0	0	0	0	0	0	0	0	0	0	0	0	0	0
9	0	76.8398	67.4523	0	0	41.7654	73.9326	0	65.2902	0	116.171	70.4021	0	0	0	0	0	80.0021	59.2959	105.366	0	0	57.6491	60.9649	69.8544
11	17.1489	15.279	0	0	35.7096	80.1964	179.253	64.9155	66.6191	62.0689	84.9426	68.6794	97.0303	106.673	103.029	61.5819	0	63.3668	59.8559	51.4565	0	100.678	37.7136	71.05	153.911
15	57.0802	218.777	141.733	94.229	196.046	84.1823	253.949	77.2262	97.4792	134.449	143.974	119.497	72.6822	115.905	136.225	115.094	50.7253	238.223	88.8177	77.9287	258.372	152.489	78.9763	69.871	163.248
17	112.714	286.732	176.267	110.2	206.088	90.8092	418.94	118.029	155.827	146.791	117.851	247.924	151.852	117.514	231.837	173.566	102.509	333.073	95.1795	93.2934	515.562	302.625	106.799	121.99	219.298
19	145.906	314.478	275.121	129.445	264.021	107.984	430.175	162.882	227.2	169.829	109.434	396.763	384.32	136.074	266.633	143.347	297.741	302.341	154.466	110.273	614.227	333.55	195.546	195.095	250.207
22	213.763	456.184	344.795	114.207	313.445	119.84	410.792	164.089	375.035	243.661	211.505	468.225	536.274	154.567	543.519	154.204	227.037	289.161	188.621	98.9902	989.947	515.708	343.089	273.447	239.914
24	396.516	700.433	641.892	115.441	703.554	210.222	472.556	241.221	451.688	325.319	219.351	589.491	603.587	216.931	704.722	161.257	339.618	290.389	173.867	110.912	985.558	670.487	493.014	349.701	273.296
26	545.778	1041.96	1225.8	142.154	750.417	272.578	491.758	281.041	432.533	353.933	212.454	431.27	572.742	256.021	700.064	168.956	339.405	254.277	174.008	117.377	1183.43	895.214	633.755	498.804	308.845
28	672.475	1747.22	1854.4	148.636	1139.51	368.149	736.823	356.352	537.317	436.675	312.804	491.795	657.965	518.861	793.17	161.145	366.243	310.028	102.373	102.596	1150.34	1159.21	931.822	562.415	364.391
30	929.965	2171.72	2150.34	140.548	1287.75	640.997	604.776	503.802	571.712	456.219	354.568	486.685	653.154	530.87	916.551	176.645	212.058	263.559	104.994	108.364	1132.13	1562.06	1095.31	754.26	447.617
32	1056.49	2320.42	2716.97	131.881	1501.42	629.491	590.409	501.635	627.036	442.367	368.797	465.451	571.462	545.07	915.689	139.415	105.869	195.937	77.2497	61.7872	833.584	1732.24	1511.59	852.19	503.477
35	1598.43	4083.51	5169.63	221.045	2148.69	873.468	590.221	499.487	671.425	393.661	415.425	325.529	511.322	638.002	901.638	63.8276	61.2107	138.216	50.7946	59.1408	872.973	1955.5	1672.5	1080.69	643.707
37	1587.18	4083.51	6091.9	275.797	3057.7	837.844	548.269	403.218	445.38	303.105	180.242	286.848	379.5	626.844	954.426	53.7578	58.1078	98.2603	49.722	50.2038	645.412	2101.5	1934.17	1138.08	940.253
39	1934.79	4083.51	6653.1	299.949	3616.42	1107.34	503.532	130.179	346.548	302.102	110.629	198.888	410.046	586.081	1076.05	49.507	46.6506	79.868	44.6534	60.1975	522.715	3139.69	2519.2	1338.12	950.35
42	1934.79	4083.51	6653.1	521.749	3616.42	1241.06	447.356	130.245	368.868	261.382	97.9056	268.304	229.038	822.851	1129.38	54.453	38.9091	62.2924	48.9497	43.8774	394.493	3645.16	2426.99	1700.25	1161.43
44	1934.79	4083.51	6653.1	665.764	3616.42	1390.93	396.618	102.799	354.06	259.256	68.4703	155.767	221.465	858.178	1307.1	40.564	40.64	68.6525	34.3396	40.9896	359.782	4317.99	2426.99	1773.07	1283.85

## Sheet: Fig5C
Terminal tumor masses (grams)
Vehicle					35M cCARs pre-armed					7M cCARs + Rit-U2S3					35M cCARs + Rit-U2S3					7M cCARs
1	2	3	4	5	1	2	3	4	5	1	2	3	4	5	1	2	3	4	5	1	2	3	4	5
1.683	2.274	4.692	0.49	1.847	0.45	0.09	0.02	0.14	0.05	0.011	0.046	0.069	0.302	0.41	0.009	0.011	0.018	0.014	0.013	0.114	2.069	1.474	0.643	0.575

## Sheet: Fig5D
Serum MicAbody levels (ng/mL) over the course of the study
	35M cCARs pre-armed					7M cCARs + Rit-S3					35M cCARs + Rit-S3
Days	1	2	3	4	5	1	2	3	4	5	1	2	3	4	5
14	-51.6999	-78.8037	-82.5204	-78.2405	-81.5276	951.752	1076.95	1225.36	1139.73	1228.68	1170.86	1498.68	1139.33	1251.17	1338.84
21	-64.565	-75.9745	-74.0974	-88.0414	-85.1813	564.7	498.07	612.006	665.591	641.375	559.444	898.483	369.32	450.374	653.651
45	-57.4917	-84.187	-86.5548	-88.3096	-85.6176	-75.2027	-73.8365	-71.2038	-77.2315	-82.1583	-50.3925	-49.5716	-67.1885	-60.6086	-54.4262

[truncated: 3 more sheets: Fig5E, Fig6A, Fig6B]
